# Supplementary material for: Context- and Cell-Dependent Effects of Delta-Like 4 Targeting in the Bone Marrow Microenvironment
Source: PLoS One. 2012 Dec 20;7(12):e52450. doi: 10.1371/journal.pone.0052450 (PMC3527506; doi:10.1371/journal.pone.0052450)
Supplement: Table S1 — Antibodies list. (XLS) [file pone.0052450.s007.xls]

## Sheet: Antibodies
	Table S1. Antibodies list.
	Antigen	Application	Dilution	Clone	Brand
	b-actin	Western Blotting	1:5000	AC-15	SIGMA A5441
	Akt	Western Blotting	1:1000	11E7	CellSignaling #4685
	B220-PE	Flow cytometry	1:100	RA3 6B2	Produced in Instituto Gulbenkian de Ciência
	CD3-PE	Flow cytometry	1:100	145.2C11	Produced in Instituto Gulbenkian de Ciência
	CD11b-FITC	Flow cytometry	1:100	M1/70	BD 553310
	CD31	Immunohistochemistry, HIAR	1:150	Polyclonal	SIGMA SAB4502167
	CD41	Flow cytometry	1:100	MWReg30	BD 553848
	CD105 (Endoglin)	Immunohistochemistry and fluorescence, HIAR	1:150	Polyclonal	R&D AF1320
	c-kit (CD117)	Immunofluorescence, HIAR	1:200	Polyclonal	DAKO A4502
	Erk1/2	Western Blotting	1:1000	137F5	CellSignaling #4695
	Flk1-PE	Flow cytometry	1:100	AVAS 12α1	BD555308
	SMA	Immunohistochemistry, PIER	1:500	HHF35	DAKO HHF35
	Lineage-Biotin	Flow cytometry (sorter)	According to manufacturer's instructions		Miltenyi Biotec 130-090-858
	Lineage cell depletion kit, human	Cell isolation	According to manufacturer's instructions		Miltenyi Biotec 130-092-211
	pAkt (Ser473)	Western Blotting	1:1000	D9E	CellSignaling #4060
	pErk1/2 (Thr202/Tyr204)	Western Blotting	1:2000	D13.14.4E	CellSignaling #4370
	Sca1-FITC	Flow cytometry	1:100	E13-161.7	BD 553335
	Sca1-FITC	Flow cytometry (sorter)	According to manufacturer's instructions		Miltenyi Biotec 130-092-529
	TO-PRO 3	Immunofluorescence	1:1000		Invitrogen T3605
	VE-Cadherin	Immunohistochemistry, PIER	1:150	Polyclonal	R&D AF1002
	VEGFR3	Immunofluorescence, HIAR	1:50	AFL4	BD 552857
	Streptavidin-APC	Flow cytometry (sorter)	1:100		BD 554067
	Anti-Goat, peroxidase	Immunohistochemistry	ready-to-use		VectorLabs MP-7405
	Anti-Mouse, peroxidase	Immunohistochemistry	ready-to-use		DAKO K4007
	Anti-Rabbit, peroxidase	Immunohistochemistry	ready-to-use		DAKO K4011
	Anti-Rat, peroxidase	Immunohistochemistry	ready-to-use		VectorLabs MP-7444
	Anti-Goat FITC	Immunofluorescence	1:100	Polyclonal	Jackson 705-095-147
	Anti-Rabbit-594	Immunofluorescence	1:500	Polyclonal	Invitrogen A21207
	Anti-Rabbit, HRP	Western Blotting	1:5000		ThermoScientific
	Anti-Mouse, HRP	Western Blotting	1:5000		ThermoScientific
